# Supplementary material for: Physical Health in Clinical High Risk for Psychosis Individuals: A Cross-Sectional Study
Source: Brain Sci. 2023 Jan 12;13(1):128. doi: 10.3390/brainsci13010128 (PMC9857012; doi:10.3390/brainsci13010128)
Supplement: Supplementary file 1 [file brainsci-13-00128-s001.zip]

Archive with 1 entries (1 files):
- brainsci-2116570-supplementary.pdf
